# Supplementary material for: Effect of Orbital Decompression on Corneal Topography in Patients with Thyroid Ophthalmopathy
Source: PLoS One. 2015 Sep 9;10(9):e0133612. doi: 10.1371/journal.pone.0133612 (PMC4564163; doi:10.1371/journal.pone.0133612)
Supplement: S1 Data — Contains original data sets which were used for analysis. (XLSX) [file pone.0133612.s001.xlsx]

## Sheet: Sheet1
				pre VA	post VA	pre 3mm	post 3mm	raw	절대값	pre Axis	post Axis			pre 5mm	post 5mm			pre Axis	post Axis			Pre CCT	post CCT		pre ACD	post ACD		pre EXO	post EXO	pre IOP	post IOP		Pre N	Post N	Pre T	Post T	Pre S	Post S	Pre I	Post I
1		OD	2	1	0.8	3	2.5	-0.5	0.5	89	93	4	4	2.5	2	-0.5	0.5	94	93	-1	1	593	581	-12	2.88	3.02	0.14	21	16	16	11		682	701	652	631	708	699	657	674
2		OD	2	0.8	0.8	0.5	0.6	0.1	0.1	44	33	-11	11	1.2	1.4	0.2	0.2	48	43	-5	5	577	599	22	2.54	2.69	0.15	19	17	24	21		611	631	605	620	640	662	675	666
3		OD	2	0.63	1	0.2	0.3	0.1	0.1	167	156	-11	11	1.2	2.8	1.6	1.6	130	169	39	39	588	571	-17	2.22	2.24	0.02	21	15.5	20	18		576	624	602	585	654	625	659	653
4		OD	2	1	1	1.5	0.8	-0.7	0.7	103	83	-20	20	1.3	0.8	-0.5	0.5	129	87	-42	42	619	606	-13	2.24	2.3	0.06	22	20	17	15		667	639	720	678	739	695	659	671
5		OD	2	0.63	1	2.7	1.7	-1	1	126	119	-7	7	2	1.1	-0.9	0.9	123	119	-4	4	546	539	-7	2.62	2.68	0.06	15	8	43	11		626	584	653	613	681	646	617	598
6		OD	2	0.8	1	1.1	0.5	-0.6	0.6	16	16	0	0	1.3	0.9	-0.4	0.4	3	11	8	8	565	576	11	2.15	2.23	0.08	18	14	13	13		636	622	593	592	604	637	640	601
7		OD	2	0.8	1	4.4	3.4	-1	1	114	103	-11	11	3.6	0.6	-3	3	120	96	-24	24	491	427	-64	2.65	2.67	0.02	20	14	19	19		566	559	537	617	601	591	515	496
8		OD	2	0.8	0.8	0.6	0.4	-0.2	0.2	128	145	17	17	0.6	0.7	0.1	0.1	151	120	-31	31	577	558	-19	2.31	2.3	-0.01	18	15	16	14		604	626	623	655	645	607	616	636
9		OD	2	0.63	0.8	0.6	0.9	0.3	0.3	77	90	13	13	1.2	1.1	-0.1	0.1	90	89	-1	1	588	582	-6	2.37	2.91	0.54	19	15.5	20	16		641	622	639	628	641	655	662	642
10		OD	2	0.8	1	2.3	1.1	-1.2	1.2	72	83	11	11	1.9	0.3	-1.6	1.6	12	-45	-57	57	519	548	29	3.1	3.02	-0.08	24	19	16	9		687	604	643	614	588	619	715	620
11		OD	2	1	0.8	0.8	1.4	0.6	0.6	99	98	-1	1	0.3	1.5	1.2	1.2	105	110	5	5	540	542	2	3.38	3.45	0.07	21	16	20	18		617	618	657	661	663	655	619	619
12		OD	2	0.8	1	1.3	1.4	0.1	0.1	40	10	-30	30	1.3	1.2	-0.1	0.1	29	-2	-31	31	593	596	3	2.72	2.84	0.12	19	15	27	19		660		632		662		654
13		OD	2	0.6	1	2.5	1.8	-0.7	0.7	107	96	-11	11	2.5	1.4	-1.1	1.1	99	78	-21	21	554	547	-7	2.57	2.54	-0.03	22	15	18	12		644		618		656		622
14		OS	2	1	1	2.8	3	0.2	0.2	80	87	7	7	2.7	2.4	-0.3	0.3	77	79	2	2	601	587	-14	2.81	2.85	0.04	20	15	16	14		694	689	638	679	710	710	642	639
15		OS	2	0.8	1	0.4	1.1	0.7	0.7	82	97	15	15	1.3	1	-0.3	0.3	90	95	5	5	530	551	21	2.78	2.62	-0.16	21	18	19	12		653	622	625	633	661	668	654	613
16		OS	2	1	1	1.2	1.1	-0.1	0.1	156	144	-12	12	0.4	0.7	0.3	0.3	162	155	-7	7	577	582	5	2.15	2.19	0.04	20	13.5	21	18		585	596	578	586	649	673	646	625
17		OS	2	0.8	0.8	0.9	1.3	0.4	0.4	85	97	12	12	1	0.9	-0.1	0.1	85	97	12	12	593	613	20	2.18	2.21	0.03	19	18	16	15		685	677	721	638	730	710	607	656
18		OS	2	1	1	0.6	0.8	0.2	0.2	7	-4	-11	11	1.7	1.4	-0.3	0.3	176	173	-3	3	567	565	-2	2.28	2.4	0.12	16	12	19	17		606	612	565	587	647	636	646	612
19		OS	2	0.8	1	0.9	1	0.1	0.1	89	105	16	16	0.4	1.2	0.8	0.8	174	178	4	4	523	540	17	2.61	2.46	-0.15	18	13	25	20		577	606	595	579	633	626	605	661
20		OS	2	0.8	1	3.5	4.3	0.8	0.8	82	89	7	7	2.3	3.2	0.9	0.9	81	107	26	26	479	400	-79	2.63	2.69	0.06	21	13	24	16		550	499	577	637	599	603	521	499
21		OS	2	0.63	1	0.6	1	0.4	0.4	92	87	-5	5	0.8	0.3	-0.5	0.5	94	75	-19	19	519	541	22	3.18	3.06	-0.12	22	18	16	11		638	609	598	610	635	622	609	611
22		OS	2	1	1	1.3	0.8	-0.5	0.5	90	105	15	15	1.1	1.5	0.4	0.4	75	78	3	3	545	544	-1	3.32	3.33	0.01	21	16	20	18		651	653	654	628	670	641	651	645
23		OS	2	0.8	0.8	0.6	0.7	0.1	0.1	92	118	26	26	0.8	0.6	-0.2	0.2	100	112	12	12	575	575	0	2.38	2.46	0.08	16	13	16	16
24		OS	2	0.8	1	0.7	1.1	0.4	0.4	150	141	-9	9	0.4	0.6	0.2	0.2	158	147	-11	11	589	590	1	2.79	2.93	0.14	17	14	27	19		648		669		691		648
25		OS	2	0.63	0.8	2	1.4	-0.6	0.6	98	110	12	12	0.7	2.1	1.4	1.4	81	140	59	59	547	571	24	2.51	2.44	-0.07	19	14	16	11		642		606		663		604
26		OD	3	1	1	0.4	2.6	2.2	2.2	99	83	-16	16	1.1	2	0.9	0.9	88	92	4	4	525	539	14	2.8	2.61	-0.19	23	19	17	14		635	645	621	594	663	633	644	515
27		OD	3	0.63	0.8	2.7	2.2	-0.5	0.5	100	90	-10	10	1.9	2.1	0.2	0.2	106	99	-7	7	567	579	12	3.17	3.14	-0.03	23	16	18	18		629	641	654	644	663	690	665	616
28		OD	3	0.63	0.8	1.7	2	0.3	0.3	82	89	7	7	2	0.7	-1.3	1.3	88	71	-17	17	582	569	-13	2.23	2.29	0.06	22	16	18	12		623	611	619	624	662	650	637	640
29		OD	3	0.8	1	0.6	1	0.4	0.4	111	97	-14	14	1.2	1.3	0.1	0.1	122	156	34	34	576	570	-6	2.8	2.9	0.1	22	14	24	21		635	648	692	623	697	694	635	600
30		OD	3	0.8	1	0.9	1.8	0.9	0.9	146	143	-3	3	1.9	1.7	-0.2	0.2	173	151	-22	22	653	648	-5	2.26	2.14	-0.12	19.5	16	20	18
31		OS	3	0.8	1	2.6	2.7	0.1	0.1	85	82	-3	3	2.6	2.7	0.1	0.1	81	79	-2	2	569	556	-13	3.21	3.19	-0.02	22	15	19	18		674	622	608	607	676	659	661	628
32		OS	3	0.8	0.8	0.8	0.4	-0.4	0.4	105	148	43	43	0.7	0.9	0.2	0.2	68	17	-51	51	572	578	6	2.24	2.25	0.01	18	15	20	13		627	619	623	628	652	639	607	638
33		OS	3	0.8	1	0.4	1	0.6	0.6	29	15	-14	14	1.1	1.8	0.7	0.7	3	10	7	7	554	548	-6	2.64	2.51	-0.13	20	18	20	16		622		651		645		623
34		OD	C	0.8	0.8	1.2	1.1	-0.1	0.1	101	99	-2	2	0.4	0.3	-0.1	0.1	136	146	10	10	544	540	-4	2.59	2.49	-0.1	15	15	0	18	13	-5	10
35		OD	C	1	1	0.6	0.6	0	0	129	125	-4	4	0.3	0.4	0.1	0.1	166	160	-6	6	569	572	3	2.69	2.72	0.03	16	16	0	15	15	0	10
36		OD	C	1	1	1.6	2	0.4	0.4	95	93	-2	2	3.4	2.3	-1.1	1.1	87	93	6	6	574	587	13	1.92	1.96	0.04	16	16	0	16	17	1	10
37		OS	C	0.8	0.8	0.3	0.4	0.1	0.1	108	107	-1	1	0.8	1	0.2	0.2	88	90	2	2	611	610	-1	2.34	2.4	0.06	19	19	0	24	20	-4	10
38		OS	C	1	1	1.5	1.4	-0.1	0.1	75	91	16	16	1.7	1.5	-0.2	0.2	63	79	16	16	585	599	14	2.26	2.9	0.64	20	18	-2	19	15	-4	10
39		OS	C	1	1	0.6	0.7	0.1	0.1	168	167	-1	1	1.4	1.2	-0.2	0.2	7	10	3	3	546	535	-11	2.57	2.75	0.18	10	10	0	20	25	5	10
40		OS	C	1	1	0.3	0.5	0.2	0.2	83	82	-1	1	0.6	0.3	-0.3	0.3	-22	55	77	77	551	574	23	2.96	2.85	-0.11	15	14	-1	18	21	3	10
41		OS	C	0.8	0.8	1.3	1	-0.3	0.3	53	46	-7	7	1.8	1.9	0.1	0.1	30	22	-8	8	661	629	-32	2.3	2.33	0.03	14	15	1	16	17	1	10
42		OS	C	0.8	1	1.4	1.1	-0.3	0.3	109	125	16	16	1.8	1.4	-0.4	0.4	101	102	1	1	560	577	17	1.87	1.91	0.04	16	17	1	15	18	3	10
